# Supplementary material for: Effects of Contaminated Soil on the Survival and Growth Performance of European (Populus tremula L.) and Hybrid Aspen (Populus tremula L. × Populus tremuloides Michx.) Clones Based on Stand Density
Source: Plants (Basel). 2022 Jul 28;11(15):1970. doi: 10.3390/plants11151970 (PMC9370595; doi:10.3390/plants11151970)
Supplement: Supplementary file 1 [file plants-11-01970-s001.zip]

Archive with 1 entries (1 files):
- plants-1665276-supplementary.pdf
